# Supplementary material for: Effervescent Atomizer as Novel Cell Spray Technology to Decrease the Gas-to-Liquid Ratio
Source: Pharmaceutics. 2022 Nov 9;14(11):2421. doi: 10.3390/pharmaceutics14112421 (PMC9697195; doi:10.3390/pharmaceutics14112421)
Supplement: Supplementary file 1 [file pharmaceutics-14-02421-s001.zip]

Archive with 1 entries (1 files):
- pharmaceutics-1958634-supplementary.pdf
